# Supplementary material for: Causal relationship between 731 immune cells and the risk of diabetic nephropathy: a two‑sample bidirectional Mendelian randomization study
Source: Ren Fail. 2024 Aug 1;46(2):2387208. doi: 10.1080/0886022X.2024.2387208 (PMC11299454; doi:10.1080/0886022X.2024.2387208)
Supplement: Supplementary Table 2.xlsx [file IRNF_A_2387208_SM4106.xlsx]

## Sheet: Sheet1
Supplementary Table 2 MR estimates of the causal effects of immune cells on DN
Immune cell	Method	P	OR	95%CI	FDR-adjusted P	Global Test P
Myeloid Dendritic Cell Absolute Count	Inverse variance weighted	0.0323125	0.805813	0.661-0.982	0.041
Myeloid Dendritic Cell Absolute Count	MR Egger	0.507023	0.811111	0.533-1.234
Myeloid Dendritic Cell Absolute Count	Weighted median	0.0222595	0.787999	0.642-0.967
Myeloid Dendritic Cell Absolute Count	MR-PRESSO	0.0222595	0.787999	0.642-0.967		0.21
CD62L- Dendritic Cell %Dendritic Cell	Inverse variance weighted	0.0234421	0.821399	0.693-0.974	0.13
CD62L- Dendritic Cell %Dendritic Cell	MR Egger	0.44869	0.855515	0.617-1.187
CD62L- Dendritic Cell %Dendritic Cell	Weighted median	0.0221024	0.811483	0.679-0.970
CD62L- Dendritic Cell %Dendritic Cell	MR-PRESSO	0.0221024	0.811483	0.679-0.970		0.13
CD86+ myeloid Dendritic Cell %Dendritic Cell	Inverse variance weighted	0.0388003	0.837056	0.707-0.991	0.15
CD86+ myeloid Dendritic Cell %Dendritic Cell	MR Egger	0.519775	0.781436	0.467-1.307
CD86+ myeloid Dendritic Cell %Dendritic Cell	Weighted median	0.0307099	0.829818	0.701-0.983
CD86+ myeloid Dendritic Cell %Dendritic Cell	MR-PRESSO	0.0307099	0.829818	0.701-0.983		0.45
Plasmacytoid Dendritic Cell %Dendritic Cell	Inverse variance weighted	0.0205774	1.2899	1.040-1.600	0.12
Plasmacytoid Dendritic Cell %Dendritic Cell	MR Egger	0.415111	1.31976	0.871-1.999
Plasmacytoid Dendritic Cell %Dendritic Cell	Weighted median	0.0206041	1.30324	1.041-1.631
Plasmacytoid Dendritic Cell %Dendritic Cell	MR-PRESSO	0.0206041	1.30324	1.041-1.631		0.19
CD14- CD16- Absolute Count	Inverse variance weighted	0.0359095	0.700297	0.502-0.977	0.08
CD14- CD16- Absolute Count	MR Egger	0.515812	0.582762	0.151-2.253
CD14- CD16- Absolute Count	Weighted median	0.151205	0.740657	0.492-1.116
CD14- CD16- Absolute Count	MR-PRESSO	0.151205	0.740657	0.492-1.116		0.34
CD25 on IgD- CD38dim B cell	Inverse variance weighted	0.0404842	1.38201	1.014-1.883	0.098
CD25 on IgD- CD38dim B cell	MR Egger	0.233423	2.26248	1.224-4.183
CD25 on IgD- CD38dim B cell	Weighted median	0.0884594	1.31266	0.960-1.795
CD25 on IgD- CD38dim B cell	MR-PRESSO	0.0404842	1.38201	1.014-1.883		0.14
CD25 on naive-mature B cell	Inverse variance weighted	0.0351736	1.29925	1.018-1.658	0.076
CD25 on naive-mature B cell	MR Egger	0.237353	1.55611	0.864-2.804
CD25 on naive-mature B cell	Weighted median	0.215725	1.20547	0.897-1.620
CD25 on naive-mature B cell	MR-PRESSO	0.215725	1.20547	0.897-1.620		0.43
CD127 on granulocyte	Inverse variance weighted	0.0421177	1.16719	1.006-1.355	0.087
CD127 on granulocyte	MR Egger	0.227236	1.20157	0.919-1.570
CD127 on granulocyte	Weighted median	0.115257	1.15731	0.965-1.388
CD127 on granulocyte	MR-PRESSO	0.115257	1.15731	0.965-1.388		2.45
CX3CR1 on CD14- CD16-	Inverse variance weighted	0.0241275	0.728451	0.553-0.959	0.14
CX3CR1 on CD14- CD16-	MR Egger	0.346502	0.606164	0.335-1.098
CX3CR1 on CD14- CD16-	Weighted median	0.0185556	0.702182	0.523-0.942
CX3CR1 on CD14- CD16-	MR-PRESSO	0.0185556	0.702182	0.523-0.942		0.16
SSC-A on HLA DR+ Natural Killer	Inverse variance weighted	0.0349534	1.26029	1.016-1.563	0.09
SSC-A on HLA DR+ Natural Killer	MR Egger	0.530733	1.29385	0.742-2.257
SSC-A on HLA DR+ Natural Killer	Weighted median	0.0210295	1.31246	1.042-1.653
SSC-A on HLA DR+ Natural Killer	MR-PRESSO	0.0210295	1.31246	1.042-1.653		1.32
SSC-A on CD4+ T cell	Inverse variance weighted	0.0163959	0.69195	0.512-0.935	0.089
SSC-A on CD4+ T cell	MR Egger	0.31005	0.0250995	0.000-5.329
SSC-A on CD4+ T cell	Weighted median	0.0730929	0.707492	0.485-1.033
SSC-A on CD4+ T cell	MR-PRESSO	0.0730929	0.707492	0.485-1.033		0.18
HLA DR on plasmacytoid Dendritic Cell	Inverse variance weighted	0.041384	1.08907	1.003-1.182	0.068
HLA DR on plasmacytoid Dendritic Cell	MR Egger	0.18552	1.11769	0.966-1.293
HLA DR on plasmacytoid Dendritic Cell	Weighted median	0.0162377	1.1125	1.020-1.214
HLA DR on plasmacytoid Dendritic Cell	MR-PRESSO	0.0162377	1.1125	1.020-1.214		1.98
HLA DR on Dendritic Cell	Inverse variance weighted	0.0159038	1.12288	1.022-1.234	0.16
HLA DR on Dendritic Cell	MR Egger	0.179529	1.15922	0.963-1.396
HLA DR on Dendritic Cell	Weighted median	0.0192065	1.12756	1.020-1.247
HLA DR on Dendritic Cell	MR-PRESSO	0.0192065	1.12756	1.020-1.247		2.54
