# Supplementary material for: Causal relationship between 731 immune cells and the risk of diabetic nephropathy: a two‑sample bidirectional Mendelian randomization study
Source: Ren Fail. 2024 Aug 1;46(2):2387208. doi: 10.1080/0886022X.2024.2387208 (PMC11299454; doi:10.1080/0886022X.2024.2387208)
Supplement: Supplementary Table 1.xlsx [file IRNF_A_2387208_SM4105.xlsx]

## Sheet: Sheet1
Supplementary Table 1 Specific information of instrumental variables used in MR analysis
Immune cell	SNPs	Chr	EA	EAF	Pos	b	SE	P	F
Myeloid Dendritic Cell Absolute Count	rs115805162	1	T	0.2083	161410253	-0.2265	0.03229	2.75296e-12	49.204
Myeloid Dendritic Cell Absolute Count	rs71632979	1	G	0.2449	161526397	0.6546	0.02797	2.29087e-112	547.731
Myeloid Dendritic Cell Absolute Count	rs569911	1	C	0.4349	160798209	0.1529	0.02614	5.432e-09	34.214
CD62L- Dendritic Cell %Dendritic Cell	rs74341264	1	A	0.1218	161561151	-0.3829	0.03987	1.43285e-21	92.2313
CD62L- Dendritic Cell %Dendritic Cell	rs143032729	1	G	0.0326	160353789	0.4142	0.07525	3.971e-08	30.2975
CD62L- Dendritic Cell %Dendritic Cell	rs6537835	1	A	0.8488	115108914	-0.2072	0.03711	2.54302e-08	31.1744
CD62L- Dendritic Cell %Dendritic Cell	rs56199187	1	T	0.2441	161520931	0.7548	0.02809	2.11349e-144	722.038
CD86+ myeloid Dendritic Cell %Dendritic Cell	rs71639910	1	A	0.0688	161937774	0.3612	0.0521	4.9023e-12	48.064
CD86+ myeloid Dendritic Cell %Dendritic Cell	rs74341264	1	A	0.1218	161561151	-0.3508	0.0401	3.33887e-18	76.5298
CD86+ myeloid Dendritic Cell %Dendritic Cell	rs71632979	1	G	0.2447	161526397	0.8089	0.02792	4.21697e-165	839.38
Plasmacytoid Dendritic Cell %Dendritic Cell	rs74341264	1	A	0.1218	161561151	0.2502	0.03866	1.12001e-10	41.8843
Plasmacytoid Dendritic Cell %Dendritic Cell	rs56199187	1	T	0.2441	161520931	-0.5887	0.02799	1.96517e-92	442.367
Plasmacytoid Dendritic Cell %Dendritic Cell	rs876036	7	C	0.2645	50307710	-0.1835	0.02885	2.25201e-10	40.4558
CD14- CD16- Absolute Count	rs144126567	1	G	0.1737	161510516	0.3274	0.03235	9.29394e-24	102.426
CD14- CD16- Absolute Count	rs3014270	1	T	0.0743	227562378	-0.2609	0.04641	2.044e-08	31.6028
CD14- CD16- Absolute Count	rs445	7	T	0.1941	92408370	-0.1786	0.03068	6.34805e-09	33.8885
CD14- CD16- Absolute Count	rs1800973	12	A	0.0798	69744014	0.3084	0.0448	6.7936e-12	47.3885
CD25 on IgD- CD38dim B cell	rs3793662	9	T	0.7759	95886051	-0.1698	0.02871	3.69199e-09	34.9791
CD25 on IgD- CD38dim B cell	rs41294937	10	C	0.1075	6106621	0.5734	0.03893	9.24272e-48	216.943
CD25 on IgD- CD38dim B cell	rs7078614	10	T	0.35	6075831	0.2184	0.02531	9.24272e-18	74.4596
CD25 on naive-mature B cell	rs3793662	9	T	0.7759	95886051	-0.1953	0.02956	4.56352e-11	43.6511
CD25 on naive-mature B cell	rs17403348	10	C	0.0997	5827901	0.2314	0.04201	3.85798e-08	30.3404
CD25 on naive-mature B cell	rs147487472	10	A	0.0414	6191376	0.4465	0.0617	5.59887e-13	52.3688
CD25 on naive-mature B cell	rs41294937	10	C	0.1075	6106621	0.5626	0.04021	2.21411e-43	195.763
CD25 on naive-mature B cell	rs11051398	12	T	0.5325	31504316	-0.1509	0.02607	7.67291e-09	33.504
CD3 on CD28+ CD45RA- CD8+ T cell	rs1723018	1	G	0.4567	167433420	0.3668	0.0263	7.24937e-43	194.512
CD3 on CD28+ CD45RA- CD8+ T cell	rs6684311	1	G	0.1439	166485891	-0.2394	0.03806	3.63999e-10	39.565
CD3 on CD28+ CD45RA- CD8+ T cell	rs2949670	1	T	0.864	167406513	0.2329	0.03947	4.03497e-09	34.8181
CD3 on CD28+ CD45RA- CD8+ T cell	rs858545	1	C	0.5766	167461391	-0.1489	0.02709	4.22902e-08	30.2114
CD3 on CD28+ CD45RA- CD8+ T cell	rs62028293	16	C	0.0735	50264054	0.2839	0.05153	3.92401e-08	30.3536
CD127 on granulocyte	rs445	7	T	0.1974	92408370	0.3156	0.03411	4.01976e-20	85.6073
CD127 on granulocyte	rs4433170	8	G	0.2303	6891971	0.1825	0.03337	4.90298e-08	29.9098
CD127 on granulocyte	rs146130460	17	A	0.0079	61576413	-0.9089	0.1549	4.89305e-09	34.4294
CD127 on granulocyte	rs77771777	17	T	0.0188	55927801	-0.6814	0.1013	2.05779e-11	45.2465
CD127 on granulocyte	rs142587417	17	A	0.0144	58777014	-0.8103	0.1169	5.07809e-12	48.0466
CD127 on granulocyte	rs138284624	17	T	0.0277	56385573	-0.7524	0.08106	3.16665e-20	86.1558
CD127 on granulocyte	rs147173440	17	T	0.0074	59945942	-1.096	0.1607	1.12305e-11	46.5146
CD127 on granulocyte	rs139132726	17	T	0.014	55643849	-0.659	0.1144	9.40394e-09	33.1832
CX3CR1 on CD14- CD16-	rs144126567	1	G	0.1735	161510516	0.5108	0.03154	5.50554e-57	262.288
CX3CR1 on CD14- CD16-	rs9823718	3	G	0.1319	39293757	-0.2149	0.03622	3.24198e-09	35.2027
CX3CR1 on CD14- CD16-	rs876036	7	C	0.2589	50307710	0.1655	0.02824	5.06699e-09	34.3452
HLA DR on CD14+ CD16+ monocyte	rs144126567	1	G	0.1712	161510516	-0.3054	0.03316	5.39262e-20	84.8221
HLA DR on CD14+ CD16+ monocyte	rs6934244	6	A	0.1551	33024032	0.4143	0.039	5.66239e-26	112.85
HLA DR on CD14+ CD16+ monocyte	rs9275511	6	A	0.6053	32674329	0.3664	0.02907	1.073e-35	158.862
HLA DR on CD14+ CD16+ monocyte	rs6917212	6	G	0.7769	32583005	-0.5221	0.03191	4.09072e-58	267.703
HLA DR on CD14+ CD16+ monocyte	rs9275639	6	T	0.2553	32684831	0.2756	0.0316	4.08037e-18	76.0649
HLA DR on CD14+ CD16+ monocyte	rs62395272	6	T	0.2848	31394424	-0.2623	0.03321	3.7653e-15	62.3819
CD4 on activated CD4 regulatory T cell	rs9264532	6	T	0.5897	31234381	0.188	0.02994	3.86999e-10	39.4287
CD4 on activated CD4 regulatory T cell	rs9266064	6	T	0.4656	31319457	-0.1748	0.0296	3.97301e-09	34.8738
CD4 on activated CD4 regulatory T cell	rs11615628	12	A	0.2466	6903631	-0.2479	0.03131	3.35738e-15	62.6884
SSC-A on HLA DR+ Natural Killer	rs569911	1	C	0.4305	160798209	-0.1723	0.02756	4.62402e-10	39.0852
SSC-A on HLA DR+ Natural Killer	rs115805162	1	T	0.2099	161410253	0.2464	0.03359	2.85299e-13	53.8098
SSC-A on HLA DR+ Natural Killer	rs71632979	1	G	0.2402	161526397	-0.5652	0.0301	1.97879e-74	352.591
SSC-A on CD4+ T cell	rs9271536	6	T	0.7772	32589978	-0.2591	0.03458	8.84504e-14	56.1416
SSC-A on CD4+ T cell	rs113243185	6	C	0.2014	32585071	0.2404	0.03733	1.392e-10	41.4718
SSC-A on CD4+ T cell	rs79493037	6	G	0.1481	31405825	0.2287	0.04083	2.31302e-08	31.3743
SSC-A on CD4+ T cell	rs148031710	6	C	0.1078	31148873	0.2974	0.04937	1.91399e-09	36.2874
HLA DR on plasmacytoid Dendritic Cell	rs62176112	2	A	0.0144	179315726	-0.659	0.1191	3.40001e-08	30.6159
HLA DR on plasmacytoid Dendritic Cell	rs9296042	6	T	0.5014	32736005	-0.294	0.03041	8.65167e-22	93.4678
HLA DR on plasmacytoid Dendritic Cell	rs9267650	6	T	0.2883	31824912	-0.3903	0.03676	7.30634e-26	112.732
HLA DR on plasmacytoid Dendritic Cell	rs116007826	6	G	0.0686	31569745	0.751	0.06113	7.60852e-34	150.928
HLA DR on plasmacytoid Dendritic Cell	rs7748976	6	A	0.1367	33890451	0.2325	0.04076	1.28301e-08	32.537
HLA DR on plasmacytoid Dendritic Cell	rs34039593	6	G	0.1173	32570311	1.217	0.0446	6.25173e-146	744.58
HLA DR on plasmacytoid Dendritic Cell	rs29221	6	G	0.1555	29589124	0.3186	0.04046	4.83281e-15	62.0069
HLA DR on plasmacytoid Dendritic Cell	rs11644019	16	T	0.1398	10863414	-0.291	0.03898	1.10408e-13	55.7317
HLA DR on plasmacytoid Dendritic Cell	rs7204799	16	G	0.9713	11004549	0.5416	0.0817	4.00405e-11	43.9454
HLA DR on Dendritic Cell	rs55971447	1	T	0.2372	161515326	-0.3418	0.03192	2.90603e-26	114.662
HLA DR on Dendritic Cell	rs9267650	6	T	0.2882	31824912	-0.3215	0.0367	3.24863e-18	76.7414
HLA DR on Dendritic Cell	rs9296042	6	T	0.5014	32736005	-0.3191	0.03045	3.02482e-25	109.819
HLA DR on Dendritic Cell	rs116007826	6	G	0.0686	31569745	0.8336	0.06047	6.51929e-42	190.036
HLA DR on Dendritic Cell	rs34039593	6	G	0.1174	32570311	1.075	0.04613	3.67282e-110	543.063
HLA DR on Dendritic Cell	rs7748976	6	A	0.1365	33890451	0.2659	0.04133	1.44099e-10	41.391
HLA DR on Dendritic Cell	rs362522	6	T	0.1553	29545208	0.3225	0.04073	3.42295e-15	62.6947
