# Supplementary material for: Causal relationship between 731 immune cells and the risk of diabetic nephropathy: a two‑sample bidirectional Mendelian randomization study
Source: Ren Fail. 2024 Aug 1;46(2):2387208. doi: 10.1080/0886022X.2024.2387208 (PMC11299454; doi:10.1080/0886022X.2024.2387208)
Supplement: Supplementary Table 3.xlsx [file IRNF_A_2387208_SM4104.xlsx]

## Sheet: Sheet1
Supplementary Table 3 Sensitivity analysis
Immune cell	Method	Cochran’Q	Q value	egger_intercept	MR-Egger intercept’s P-value
Myeloid Dendritic Cell Absolute Count	MR Egger	1.61	0.205	-0.003	0.976
Myeloid Dendritic Cell Absolute Count	Inverse variance weighted	1.61	0.447
CD62L- Dendritic Cell %Dendritic Cell	MR Egger	1.17	0.558	-0.022	0.802
CD62L- Dendritic Cell %Dendritic Cell	Inverse variance weighted	1.25	0.742
CD86+ myeloid Dendritic Cell %Dendritic Cell	MR Egger	0.341	0.559	0.049	0.828
CD86+ myeloid Dendritic Cell %Dendritic Cell	Inverse variance weighted	0.418	0.811
Plasmacytoid Dendritic Cell %Dendritic Cell	MR Egger	0.409	0.522	-0.009	0.92
Plasmacytoid Dendritic Cell %Dendritic Cell	Inverse variance weighted	0.425	0.808
CD14- CD16- Absolute Count	MR Egger	1.89	0.388	0.049	0.809
CD14- CD16- Absolute Count	Inverse variance weighted	1.97	0.579
CD25 on IgD- CD38dim B cell	MR Egger	0.096	0.757	-0.133	0.335
CD25 on IgD- CD38dim B cell	Inverse variance weighted	3.059	0.217
CD25 on naive-mature B cell	MR Egger	4.07	0.254	-0.062	0.55
CD25 on naive-mature B cell	Inverse variance weighted	4.68	0.322
CD127 on granulocyte	MR Egger	8.27	0.219	-0.017	0.8
CD127 on granulocyte	Inverse variance weighted	8.37	0.301
CX3CR1 on CD14- CD16-	MR Egger	0.798	0.372	0.052	0.618
CX3CR1 on CD14- CD16-	Inverse variance weighted	1.267	0.531
SSC-A on HLA DR+ Natural Killer	MR Egger	1.72	0.189	-0.009	0.932
SSC-A on HLA DR+ Natural Killer	Inverse variance weighted	1.74	0.418
SSC-A on CD4+ T cell	MR Egger	1.89	0.388	0.825	0.348
SSC-A on CD4+ T cell	Inverse variance weighted	3.37	0.338
HLA DR on plasmacytoid Dendritic Cell	MR Egger	7.8	0.253	-0.017	0.679
HLA DR on plasmacytoid Dendritic Cell	Inverse variance weighted	8.05	0.328
HLA DR on Dendritic Cell	MR Egger	6.97	0.223	-0.02	0.705
HLA DR on Dendritic Cell	Inverse variance weighted	7.2	0.303
